# Supplementary material for: Short-term starvation at low temperature prior to harvest does not impact the health and acute stress response of adult Atlantic salmon
Source: PeerJ. 2017 Apr 27;5:e3273. doi: 10.7717/peerj.3273 (PMC5410150; doi:10.7717/peerj.3273)
Supplement: Data S1 — Figs. 1 and 2 dataset for liver mRNA expression, somatic data and gut content of starved controls and stressed salmon, including three reference genes [file peerj-05-3273-s001.xlsx]

## Sheet: Ark1
	j.nr.	Samples	Mn SOD	HSP70	GRP78	HMGCR	IGFBP1B	Weight	Length	C-factor	Stomach amount	Pylorus amount	Mid-gut amount	Hind-gut amount	Tapeworms		All samples																	Only stressed fish
1	2014-1065/1	Day0_NS	0.625754	0.369667	0.359813	0.0507237	0.0292912	7850	80	1.5332	3	3	3	3	0		Spearman, P<0.05																	P<0.05
2	2014-1065/2	Day0_NS	0.1932	0.279553	0.108664	0.140302	0.401142	7655	78	1.6131	3	3	3	3	0		Variable	Spearman Rank Order Correlations (Spreadsheet6) MD pairwise deleted Marked correlations are significant at p <,05000																Variable	Spearman Rank Order Correlations (Spreadsheet12) MD pairwise deleted Marked correlations are significant at p <,05000
3	2014-1065/3	Day0_NS	0.720378	0.570646	0.182511	0.0401666	0.0156961	7500	75	1.77778	3	3	3	3	0			Samples	Mn SOD	HSP70	GRP78	HMGCR	IGFBP1B	Weight	Length	C-factor	Stomach amount	Pylorus amount	Mid-gut amount	Hind-gut amount	Tapeworms				Samples	Mn SOD	HSP70	GRP78	HMGCR	IGFBP1B	Weight	Length	C-factor	Stomach amount	Pylorus amount	Mid-gut amount	Hind-gut amount	Tapeworms
4	2014-1065/4	Day0_NS	0.428968	0.584221	0.0736304	0.0243467	0.0456627	4538	69	1.38139	2	3	3	3	2		Samples	1	-0.302135	0.450189	-0.531964	-0.320211	-0.340009	0.147626	0.214069	-0.0748881	-0.686467	-0.632246	-0.613048	-0.603382	0.221201			Samples	1	-0.273431	0.535309	-0.827996	-0.527606	-0.5045	0.23492	0.340878	-0.227217	-0.919692	-0.922328	-0.922328	-0.834809	0.298941
5	2014-1065/5	Day0_NS	0.556793	0.351506	0.147872	0.05786	0.0346256	4274	69	1.30103	1	1	1	1	0		Mn SOD	-0.302135	1	0.0464573	0.372492	0.0683523	0.160767	-0.100363	-0.038389	-0.0667963	0.286405	0.28011	0.294238	0.180991	-0.0172171			Mn SOD	-0.273431	1	0.0989989	0.338376	-0.0843159	0.166185	-0.0918799	-0.0507952	0.1297	0.225883	0.392039	0.35429	0.118247	-0.00292697
6	2014-1065/6	Day0_NS	0.593446	0.52357	0.0885527	0.0335839	0.0150714	8330	81	1.56744	3	3	3	3	0		HSP70	0.450189	0.0464573	1	-0.352098	-0.33087	-0.198889	0.0683255	0.136413	-0.101361	-0.460392	-0.362559	-0.337071	-0.332233	0.258826			HSP70	0.535309	0.0989989	1	-0.375751	-0.265406	-0.0723026	0.00912125	0.191097	-0.313459	-0.489881	-0.500256	-0.4667	-0.462905	0.146641
7	2014-1065/7	Day0_NS	0.487535	0.497943	0.212796	0.00898266	0.0754384	4108	67	1.36586	0	0	0	0	2		GRP78	-0.531964	0.372492	-0.352098	1	0.561989	0.546096	0.00116701	-0.0588538	0.137983	0.62017	0.422719	0.438652	0.357955	-0.241643			GRP78	-0.827996	0.338376	-0.375751	1	0.619132	0.592881	-0.171524	-0.199377	0.167519	0.774056	0.726196	0.713612	0.655533	-0.241182
8	2014-1065/8	Day0_NS	0.38788	0.418681	0.0635614	0.100595	0.0126163	3886	67	1.29205	0	2	2	2	0		HMGCR	-0.320211	0.0683523	-0.33087	0.561989	1	0.323812	-0.0565443	-0.0220283	-0.104029	0.491461	0.334714	0.326822	0.374094	-0.24275			HMGCR	-0.527606	-0.0843159	-0.265406	0.619132	1	0.314794	-0.190656	-0.107408	-0.230701	0.571714	0.445448	0.43706	0.522301	-0.223328
9	2014-1065/9	Day0_NS	0.5599	0.404436	0.218491	0.0540508	0.0639708	5988	74	1.4777	0	0	0	0	1		IGFBP1B	-0.340009	0.160767	-0.198889	0.546096	0.323812	1	-0.100335	-0.0984991	0.0584051	0.46103	0.304123	0.321127	0.305169	-0.245301			IGFBP1B	-0.5045	0.166185	-0.0723026	0.592881	0.314794	1	-0.0464961	-0.104723	0.242269	0.640096	0.420002	0.47453	0.547367	-0.428508
10	2014-1065/10	Day0_NS	0.607568	0.368309	0.0957452	0.0545809	0.0667512	5138	71	1.43555	3	3	3	3	0		Weight	0.147626	-0.100363	0.0683255	0.00116701	-0.0565443	-0.100335	1	0.901986	0.612317	0.0659007	0.0649352	0.0375672	0.0754193	-0.171754			Weight	0.23492	-0.0918799	0.00912125	-0.171524	-0.190656	-0.0464961	1	0.876497	0.408676	-0.136763	-0.0981497	-0.152677	-0.092908	0.0573686
11	2014-1065/11	Day0_NS	0.433472	0.422541	0.0785893	0.0567427	0.0308211	6375	77	1.39639	3	3	3	3	0		Length	0.214069	-0.038389	0.136413	-0.0588538	-0.0220283	-0.0984991	0.901986	1	0.25923	0.00487734	0.0384108	0.0127321	0.0391492	-0.047976			Length	0.340878	-0.0507952	0.191097	-0.199377	-0.107408	-0.104723	0.876497	1	-0.0161113	-0.213161	-0.185257	-0.261216	-0.196816	0.209228
12	2014-1065/12	Day0_NS	0.361583	0.431825	0.0322019	0.0554325	0.0564567	6450	75	1.52889	3	3	3	3	0		C-factor	-0.0748881	-0.0667963	-0.101361	0.137983	-0.104029	0.0584051	0.612317	0.25923	1	0.183324	0.153051	0.133184	0.145342	-0.256242			C-factor	-0.227217	0.1297	-0.313459	0.167519	-0.230701	0.242269	0.408676	-0.0161113	1	0.2001	0.262851	0.258657	0.191538	-0.257866
13	2014-1065/13	Day0_NS	0.621057	0.552676	0.0406514	0.0323757	0.060333	4958	74	1.22352	0	3	3	3	2		Stomach amount	-0.686467	0.286405	-0.460392	0.62017	0.491461	0.46103	0.0659007	0.00487734	0.183324	1	0.822409	0.821809	0.863256	-0.459988			Stomach amount	-0.919692	0.225883	-0.489881	0.774056	0.571714	0.640096	-0.136763	-0.213161	0.2001	1	0.835191	0.835191	0.943976	-0.396315
14	2014-1065/14	Day0_NS	0.786127	0.382229	0.0883351	0.0378405	0.0416946	3998	68	1.2715	3	3	3	3	0		Pylorus amount	-0.632246	0.28011	-0.362559	0.422719	0.334714	0.304123	0.0649352	0.0384108	0.153051	0.822409	1	0.951354	0.846351	-0.313869			Pylorus amount	-0.922328	0.392039	-0.500256	0.726196	0.445448	0.420002	-0.0981497	-0.185257	0.262851	0.835191	1	0.964286	0.757677	-0.212337
15	2014-1065/15	Day0_NS	0.566685	0.304259	0.119131	0.133237	0.110367	4980	71	1.39141	3	3	3	3	0		Mid-gut amount	-0.613048	0.294238	-0.337071	0.438652	0.326822	0.321127	0.0375672	0.0127321	0.133184	0.821809	0.951354	1	0.873737	-0.340486			Mid-gut amount	-0.922328	0.35429	-0.4667	0.713612	0.43706	0.47453	-0.152677	-0.261216	0.258657	0.835191	0.964286	1	0.790155	-0.212337
16	2014-1065/16	Day0_CS	0.482095	0.296339	0.157087	0.121449	0.0743769	4820	68	1.53292	3	3	3	3	0		Hind-gut amount	-0.603382	0.180991	-0.332233	0.357955	0.374094	0.305169	0.0754193	0.0391492	0.145342	0.863256	0.846351	0.873737	1	-0.422485			Hind-gut amount	-0.834809	0.118247	-0.462905	0.655533	0.522301	0.547367	-0.092908	-0.196816	0.191538	0.943976	0.757677	0.790155	1	-0.431268
17	2014-1065/17	Day0_CS	0.426815	0.308647	0.786406	0.67203	0.159668	7362	76	1.67708	3	3	3	3	0		Tapeworms	0.221201	-0.0172171	0.258826	-0.241643	-0.24275	-0.245301	-0.171754	-0.047976	-0.256242	-0.459988	-0.313869	-0.340486	-0.422485	1			Tapeworms	0.298941	-0.00292697	0.146641	-0.241182	-0.223328	-0.428508	0.0573686	0.209228	-0.257866	-0.396315	-0.212337	-0.212337	-0.431268	1
18	2014-1065/18	Day0_CS	0.826464	0.541091	0.52132	0.314213	0.10706	4480	68	1.42479	3	3	3	3	0
19	2014-1065/19	Day0_CS	0.449319	0.447832	0.103	0.258224	0.128941	5714	73	1.46883	3	3	3	3	0
20	2014-1065/20	Day0_CS	0.350371	0.437328	0.284379	0.710052	0.071587	4796	71	1.34	3	1	1	3	0		P<0.01
21	2014-1065/21	Day0_CS	0.712414	0.465238	0.192194	0.0312599	0.0254685	4816	69	1.46602	0	3	3	0	2		Variable	Spearman Rank Order Correlations (Spreadsheet6) MD pairwise deleted Marked correlations are significant at p <,01000																P<0.01
22	2014-1065/22	Day0_CS	0.420911	0.399723	0.101839	0.0501411	0.0159935	6200	74	1.53002	2	3	3	3	0			Samples	Mn SOD	HSP70	GRP78	HMGCR	IGFBP1B	Weight	Length	C-factor	Stomach amount	Pylorus amount	Mid-gut amount	Hind-gut amount	Tapeworms			Variable	Spearman Rank Order Correlations (Spreadsheet12) MD pairwise deleted Marked correlations are significant at p <,01000
23	2014-1065/23	Day0_CS	0.455809	0.465165	0.10043	0.00866586	0.0489376	5132	71	1.43388	3	3	3	3	2		Samples	1	-0.302135	0.450189	-0.531964	-0.320211	-0.340009	0.147626	0.214069	-0.0748881	-0.686467	-0.632246	-0.613048	-0.603382	0.221201				Samples	Mn SOD	HSP70	GRP78	HMGCR	IGFBP1B	Weight	Length	C-factor	Stomach amount	Pylorus amount	Mid-gut amount	Hind-gut amount	Tapeworms
24	2014-1065/24	Day0_CS	0.732301	0.37923	0.249002	0.102994	0.0355235	5324	73	1.36858	3	3	3	3	0		Mn SOD	-0.302135	1	0.0464573	0.372492	0.0683523	0.160767	-0.100363	-0.038389	-0.0667963	0.286405	0.28011	0.294238	0.180991	-0.0172171			Samples	1	-0.273431	0.535309	-0.827996	-0.527606	-0.5045	0.23492	0.340878	-0.227217	-0.919692	-0.922328	-0.922328	-0.834809	0.298941
25	2014-1065/25	Day0_CS	0.404593	0.298738	0.839855	0.860592	0.860592	5786	74	1.42785	3	3	3	3	0		HSP70	0.450189	0.0464573	1	-0.352098	-0.33087	-0.198889	0.0683255	0.136413	-0.101361	-0.460392	-0.362559	-0.337071	-0.332233	0.258826			Mn SOD	-0.273431	1	0.0989989	0.338376	-0.0843159	0.166185	-0.0918799	-0.0507952	0.1297	0.225883	0.392039	0.35429	0.118247	-0.00292697
26	2014-1065/26	Day0_CS	0.689635	0.535163	0.217646	0.0814168	0.0496818	6725	77	1.47306	3	3	3	3	0		GRP78	-0.531964	0.372492	-0.352098	1	0.561989	0.546096	0.00116701	-0.0588538	0.137983	0.62017	0.422719	0.438652	0.357955	-0.241643			HSP70	0.535309	0.0989989	1	-0.375751	-0.265406	-0.0723026	0.00912125	0.191097	-0.313459	-0.489881	-0.500256	-0.4667	-0.462905	0.146641
27	2014-1065/27	Day0_CS	0.489234	0.348033	0.0711214	0.039884	0.0249558	6715	77	1.47087	3	3	3	3	1		HMGCR	-0.320211	0.0683523	-0.33087	0.561989	1	0.323812	-0.0565443	-0.0220283	-0.104029	0.491461	0.334714	0.326822	0.374094	-0.24275			GRP78	-0.827996	0.338376	-0.375751	1	0.619132	0.592881	-0.171524	-0.199377	0.167519	0.774056	0.726196	0.713612	0.655533	-0.241182
28	2014-1065/28	Day0_CS	0.332959	0.45334	0.137013	0.0993201	0.053168	5446	73	1.39994	3	3	3	3	0		IGFBP1B	-0.340009	0.160767	-0.198889	0.546096	0.323812	1	-0.100335	-0.0984991	0.0584051	0.46103	0.304123	0.321127	0.305169	-0.245301			HMGCR	-0.527606	-0.0843159	-0.265406	0.619132	1	0.314794	-0.190656	-0.107408	-0.230701	0.571714	0.445448	0.43706	0.522301	-0.223328
29	2014-1065/29	Day0_CS	0.675733	0.707251	0.248488	0.217304	0.0913306	5678	75	1.3459	3	3	3	3	0		Weight	0.147626	-0.100363	0.0683255	0.00116701	-0.0565443	-0.100335	1	0.901986	0.612317	0.0659007	0.0649352	0.0375672	0.0754193	-0.171754			IGFBP1B	-0.5045	0.166185	-0.0723026	0.592881	0.314794	1	-0.0464961	-0.104723	0.242269	0.640096	0.420002	0.47453	0.547367	-0.428508
30	2014-1065/30	Day0_CS	0.618315	0.365065	0.0895452	0.0408487	0.0495741	5906	73	1.51819	3	3	3	3	0		Length	0.214069	-0.038389	0.136413	-0.0588538	-0.0220283	-0.0984991	0.901986	1	0.25923	0.00487734	0.0384108	0.0127321	0.0391492	-0.047976			Weight	0.23492	-0.0918799	0.00912125	-0.171524	-0.190656	-0.0464961	1	0.876497	0.408676	-0.136763	-0.0981497	-0.152677	-0.092908	0.0573686
31	2014-1065/31	Day14_NS	0.44377	0.556674	0.0291546	0.000672175	0.00802141	5530	73	1.42153	0	1	1	1	1		C-factor	-0.0748881	-0.0667963	-0.101361	0.137983	-0.104029	0.0584051	0.612317	0.25923	1	0.183324	0.153051	0.133184	0.145342	-0.256242			Length	0.340878	-0.0507952	0.191097	-0.199377	-0.107408	-0.104723	0.876497	1	-0.0161113	-0.213161	-0.185257	-0.261216	-0.196816	0.209228
32	2014-1065/32	Day14_NS	0.337762	0.556265	0.034148	0.00226615	0.0131796	6060	73	1.55777	0	1	1	1	0		Stomach amount	-0.686467	0.286405	-0.460392	0.62017	0.491461	0.46103	0.0659007	0.00487734	0.183324	1	0.822409	0.821809	0.863256	-0.459988			C-factor	-0.227217	0.1297	-0.313459	0.167519	-0.230701	0.242269	0.408676	-0.0161113	1	0.2001	0.262851	0.258657	0.191538	-0.257866
33	2014-1065/33	Day14_NS	0.429756	0.572273	0.0231022	0.0493763	0.020882	5280	71	1.47523	0	1	0	1	1		Pylorus amount	-0.632246	0.28011	-0.362559	0.422719	0.334714	0.304123	0.0649352	0.0384108	0.153051	0.822409	1	0.951354	0.846351	-0.313869			Stomach amount	-0.919692	0.225883	-0.489881	0.774056	0.571714	0.640096	-0.136763	-0.213161	0.2001	1	0.835191	0.835191	0.943976	-0.396315
34	2014-1065/34	Day14_NS	0.600466	0.553848	0.0144151	0.0316529	0.0330993	6670	78	1.40554	0	1	1	2	0		Mid-gut amount	-0.613048	0.294238	-0.337071	0.438652	0.326822	0.321127	0.0375672	0.0127321	0.133184	0.821809	0.951354	1	0.873737	-0.340486			Pylorus amount	-0.922328	0.392039	-0.500256	0.726196	0.445448	0.420002	-0.0981497	-0.185257	0.262851	0.835191	1	0.964286	0.757677	-0.212337
35	2014-1065/35	Day14_NS	0.44625	0.489638	0.189209	0.138728	0.0196684	6510	77	1.42596	0	0	0	1	0		Hind-gut amount	-0.603382	0.180991	-0.332233	0.357955	0.374094	0.305169	0.0754193	0.0391492	0.145342	0.863256	0.846351	0.873737	1	-0.422485			Mid-gut amount	-0.922328	0.35429	-0.4667	0.713612	0.43706	0.47453	-0.152677	-0.261216	0.258657	0.835191	0.964286	1	0.790155	-0.212337
36	2014-1065/36	Day14_NS	0.349517	0.433126	0.0453474	0.00616163	0.0334445	6730	76	1.53311	0	2	1	1	0		Tapeworms	0.221201	-0.0172171	0.258826	-0.241643	-0.24275	-0.245301	-0.171754	-0.047976	-0.256242	-0.459988	-0.313869	-0.340486	-0.422485	1			Hind-gut amount	-0.834809	0.118247	-0.462905	0.655533	0.522301	0.547367	-0.092908	-0.196816	0.191538	0.943976	0.757677	0.790155	1	-0.431268
37	2014-1065/37	Day14_NS	0.38133	0.548249	0.0207566	0.000456528	0.0162071	6355	73	1.6336	0	1	1	2	0																			Tapeworms	0.298941	-0.00292697	0.146641	-0.241182	-0.223328	-0.428508	0.0573686	0.209228	-0.257866	-0.396315	-0.212337	-0.212337	-0.431268	1
38	2014-1065/38	Day14_NS	0.407294	0.455545	0.0545442	0.0310203	0.13373	4204	68	1.33701	0	1	1	1	0
39	2014-1065/39	Day14_NS	0.30721	0.4362	0.0193326	0.00180638	0.00514175	6055	75	1.43526	0	1	1	2	1		P<0.001
40	2014-1065/40	Day14_NS	0.525904	0.532083	0.0322438	0.131127	0.0307881	6325	76	1.44085	0	1	1	1	1		Variable	Spearman Rank Order Correlations (Spreadsheet6) MD pairwise deleted Marked correlations are significant at p <,00100																P<0.001
41	2014-1065/41	Day14_NS	0.431911	0.480003	0.0302301	0.0117712	0.0105468	5868	73	1.50842	0	1	1	2	2			Samples	Mn SOD	HSP70	GRP78	HMGCR	IGFBP1B	Weight	Length	C-factor	Stomach amount	Pylorus amount	Mid-gut amount	Hind-gut amount	Tapeworms			Variable	Spearman Rank Order Correlations (Spreadsheet12) MD pairwise deleted Marked correlations are significant at p <,00100
42	2014-1065/42	Day14_NS	0.393685	0.53781	0.0791221	0.0211931	0.0578061	6490	77	1.42158	0	1	0	0	1		Samples	1	-0.302135	0.450189	-0.531964	-0.320211	-0.340009	0.147626	0.214069	-0.0748881	-0.686467	-0.632246	-0.613048	-0.603382	0.221201				Samples	Mn SOD	HSP70	GRP78	HMGCR	IGFBP1B	Weight	Length	C-factor	Stomach amount	Pylorus amount	Mid-gut amount	Hind-gut amount	Tapeworms
43	2014-1065/43	Day14_NS	0.418558	0.433956	0.0206342	0.0579415	0.0142934	4394	69	1.33756	0	1	0	1	2		Mn SOD	-0.302135	1	0.0464573	0.372492	0.0683523	0.160767	-0.100363	-0.038389	-0.0667963	0.286405	0.28011	0.294238	0.180991	-0.0172171			Samples	1	-0.273431	0.535309	-0.827996	-0.527606	-0.5045	0.23492	0.340878	-0.227217	-0.919692	-0.922328	-0.922328	-0.834809	0.298941
44	2014-1065/44	Day14_NS	0.463969	0.494717	0.0217243	0.00440192	0.0117466	4490	72	1.20295	0	0	0	0	1		HSP70	0.450189	0.0464573	1	-0.352098	-0.33087	-0.198889	0.0683255	0.136413	-0.101361	-0.460392	-0.362559	-0.337071	-0.332233	0.258826			Mn SOD	-0.273431	1	0.0989989	0.338376	-0.0843159	0.166185	-0.0918799	-0.0507952	0.1297	0.225883	0.392039	0.35429	0.118247	-0.00292697
45	2014-1065/45	Day14_NS	0.433173	0.481937	0.20524	0.168666	0.0563403	5970	71	1.66801	0	0	0	0	1		GRP78	-0.531964	0.372492	-0.352098	1	0.561989	0.546096	0.00116701	-0.0588538	0.137983	0.62017	0.422719	0.438652	0.357955	-0.241643			HSP70	0.535309	0.0989989	1	-0.375751	-0.265406	-0.0723026	0.00912125	0.191097	-0.313459	-0.489881	-0.500256	-0.4667	-0.462905	0.146641
46	2014-1065/46	Day14_CS	0.440233	0.675259	0.0534694	0.00831253	0.0921254	5800	72	1.55393	0	0	1	1	0		HMGCR	-0.320211	0.0683523	-0.33087	0.561989	1	0.323812	-0.0565443	-0.0220283	-0.104029	0.491461	0.334714	0.326822	0.374094	-0.24275			GRP78	-0.827996	0.338376	-0.375751	1	0.619132	0.592881	-0.171524	-0.199377	0.167519	0.774056	0.726196	0.713612	0.655533	-0.241182
47	2014-1065/47	Day14_CS	0.398922	0.496543	0.0488797	0.466724	0.0112267	7255	85	1.18136	0	1	1	1	2		IGFBP1B	-0.340009	0.160767	-0.198889	0.546096	0.323812	1	-0.100335	-0.0984991	0.0584051	0.46103	0.304123	0.321127	0.305169	-0.245301			HMGCR	-0.527606	-0.0843159	-0.265406	0.619132	1	0.314794	-0.190656	-0.107408	-0.230701	0.571714	0.445448	0.43706	0.522301	-0.223328
48	2014-1065/48	Day14_CS	0.450222	0.512303	0.0311005	0.000767595	0.0244632	6010	73	1.54492	0	1	1	2	0		Weight	0.147626	-0.100363	0.0683255	0.00116701	-0.0565443	-0.100335	1	0.901986	0.612317	0.0659007	0.0649352	0.0375672	0.0754193	-0.171754			IGFBP1B	-0.5045	0.166185	-0.0723026	0.592881	0.314794	1	-0.0464961	-0.104723	0.242269	0.640096	0.420002	0.47453	0.547367	-0.428508
49	2014-1065/49	Day14_CS	0.527207	0.50528	0.059976	0.0114922	0.0336625	7485	78	1.57728	0	1	0	0	0		Length	0.214069	-0.038389	0.136413	-0.0588538	-0.0220283	-0.0984991	0.901986	1	0.25923	0.00487734	0.0384108	0.0127321	0.0391492	-0.047976			Weight	0.23492	-0.0918799	0.00912125	-0.171524	-0.190656	-0.0464961	1	0.876497	0.408676	-0.136763	-0.0981497	-0.152677	-0.092908	0.0573686
50	2014-1065/50	Day14_CS	0.383286	0.556291	0.0405744	0.0221042	0.0402079	6505	78	1.37077	0	1	1	1	0		C-factor	-0.0748881	-0.0667963	-0.101361	0.137983	-0.104029	0.0584051	0.612317	0.25923	1	0.183324	0.153051	0.133184	0.145342	-0.256242			Length	0.340878	-0.0507952	0.191097	-0.199377	-0.107408	-0.104723	0.876497	1	-0.0161113	-0.213161	-0.185257	-0.261216	-0.196816	0.209228
51	2014-1065/51	Day14_CS	0.51471	0.507051	0.06133	0.0250679	0.0197265	5180	72	1.38782	0	1	1	1	1		Stomach amount	-0.686467	0.286405	-0.460392	0.62017	0.491461	0.46103	0.0659007	0.00487734	0.183324	1	0.822409	0.821809	0.863256	-0.459988			C-factor	-0.227217	0.1297	-0.313459	0.167519	-0.230701	0.242269	0.408676	-0.0161113	1	0.2001	0.262851	0.258657	0.191538	-0.257866
52	2014-1065/52	Day14_CS	0.506953	0.407634	0.021076	0.000262652	0.0339112	5352	74	1.32075	0	1	1	1	0		Pylorus amount	-0.632246	0.28011	-0.362559	0.422719	0.334714	0.304123	0.0649352	0.0384108	0.153051	0.822409	1	0.951354	0.846351	-0.313869			Stomach amount	-0.919692	0.225883	-0.489881	0.774056	0.571714	0.640096	-0.136763	-0.213161	0.2001	1	0.835191	0.835191	0.943976	-0.396315
53	2014-1065/53	Day14_CS	0.454039	0.489953	0.113713	0.0235844	0.029378	7075	79	1.43498	0	1	1	1	1		Mid-gut amount	-0.613048	0.294238	-0.337071	0.438652	0.326822	0.321127	0.0375672	0.0127321	0.133184	0.821809	0.951354	1	0.873737	-0.340486			Pylorus amount	-0.922328	0.392039	-0.500256	0.726196	0.445448	0.420002	-0.0981497	-0.185257	0.262851	0.835191	1	0.964286	0.757677	-0.212337
54	2014-1065/54	Day14_CS	0.367977	0.692661	0.03521	0.00205999	0.0677486	6180	76	1.40782	0	1	1	1	1		Hind-gut amount	-0.603382	0.180991	-0.332233	0.357955	0.374094	0.305169	0.0754193	0.0391492	0.145342	0.863256	0.846351	0.873737	1	-0.422485			Mid-gut amount	-0.922328	0.35429	-0.4667	0.713612	0.43706	0.47453	-0.152677	-0.261216	0.258657	0.835191	0.964286	1	0.790155	-0.212337
55	2014-1065/55	Day14_CS	0.41159	0.514593	0.0328053	0.134734	0.0171168	5810	76	1.32353	0	1	1	1	2		Tapeworms	0.221201	-0.0172171	0.258826	-0.241643	-0.24275	-0.245301	-0.171754	-0.047976	-0.256242	-0.459988	-0.313869	-0.340486	-0.422485	1			Hind-gut amount	-0.834809	0.118247	-0.462905	0.655533	0.522301	0.547367	-0.092908	-0.196816	0.191538	0.943976	0.757677	0.790155	1	-0.431268
56	2014-1065/56	Day14_CS	0.406857	0.551497	0.0539913	0.0640128	0.00485617	4600	71	1.28524	0	1	1	1	0																			Tapeworms	0.298941	-0.00292697	0.146641	-0.241182	-0.223328	-0.428508	0.0573686	0.209228	-0.257866	-0.396315	-0.212337	-0.212337	-0.431268	1
57	2014-1065/57	Day14_CS	0.364557	0.427939	0.0560655	0.0207375	0.0192365	5974	74	1.47425	0	1	1	1	2
58	2014-1065/58	Day14_CS	0.650462	0.685732	0.0668178	0.0421098	0.0337835	5138	75	1.2179	0	1	1	1	2
59	2014-1065/59	Day14_CS	0.326316	0.494168	0.02978	0.0959561	0.0099138	5090	71	1.42214	0	1	1	1	0
60	2014-1065/60	Day14_CS	0.517311	0.621064	0.0637401	0.040325	0.0553122	6975	78	1.46981
		All samples
		Only stressed fish
