# Supplementary material for: Short-term starvation at low temperature prior to harvest does not impact the health and acute stress response of adult Atlantic salmon
Source: PeerJ. 2017 Apr 27;5:e3273. doi: 10.7717/peerj.3273 (PMC5410150; doi:10.7717/peerj.3273)
Supplement: Data S2 — Plasma clinical analyses combined with liver mRNA data for starved controls and stressed salmon presented in Table 2 and Fig. 2, including reference genes [file peerj-05-3273-s002.xls]

## Sheet: Ark1
				µg/dl	mmol/L	mg/l	g/l	mOsmol/L	µg/dl	mOsmol/L
Id	Merking	Treatment	Sample	p_Cortisol	p_Glucose	p_Lysozyme	p_Protein	p_Osmol	g_Cortisol	g_Osmol	Mn SOD	HSP70	GRP78	HMGCR	IGFBP1B
2014-1068/1	Dag0 06.mar. netted Plasma1	Netted	0	0	5.144	0.23	36.421	329			0.625754	0.369667	0.359813	0.0507237	0.0292912
2014-1068/2	Dag0 06.mar. netted Plasma2	Netted	0	1.89	5.779	0.39	39.222	332	17.6084	331	0.1932	0.279553	0.108664	0.140302	0.401142
2014-1068/3	Dag0 06.mar. netted Plasma3	Netted	0	1.08	4.249	0.29	39.071	325	36.9602		0.720378	0.570646	0.182511	0.0401666	0.0156961
2014-1068/4	Dag0 06.mar. netted Plasma4	Netted	0	4.51	4.485	0.36	34.234	322	17.2547	320.5	0.428968	0.584221	0.0736304	0.0243467	0.0456627
2014-1068/5	Dag0 06.mar. netted Plasma5	Netted	0	7.6	5.95	0.39	27.911	320	686.889	473.333	0.556793	0.351506	0.147872	0.05786	0.0346256
2014-1068/6	Dag0 06.mar. netted Plasma6	Netted	0	5.28	4.557	0.32	38.619	320	37.9696	341	0.593446	0.52357	0.0885527	0.0335839	0.0150714
2014-1068/7	Dag0 06.mar. netted Plasma7	Netted	0	4.7	3.145	0	8.92	410	1117.82	573.333	0.487535	0.497943	0.212796	0.00898266	0.0754384
2014-1068/8	Dag0 06.mar. netted Plasma8	Netted	0	3.27	4.86	0.3	29.728	315	13.7268	240	0.38788	0.418681	0.0635614	0.100595	0.0126163
2014-1068/9	Dag0 06.mar. netted Plasma9	Netted	0	3.22	6.6	0.36	12.537	381	355.191	546.667	0.5599	0.404436	0.218491	0.0540508	0.0639708
2014-1068/10	Dag0 06.mar. netted Plasma10	Netted	0	5.35	5.196	0.51	40.433	322	57.6175	466.667	0.607568	0.368309	0.0957452	0.0545809	0.0667512
2014-1068/11	Dag0 06.mar. netted Plasma11	Netted	0	9.18	4.719	0.29	40.749	318	35.8798	466.667	0.433472	0.422541	0.0785893	0.0567427	0.0308211
2014-1068/12	Dag0 06.mar. netted Plasma12	Netted	0	8.72	4.494	0.39	39.065	325	50.1411	493.333	0.361583	0.431825	0.0322019	0.0554325	0.0564567
2014-1068/13	Dag0 06.mar. netted Plasma13	Netted	0	9.79	8.464	0.26	32.084	324	42.2599	480	0.621057	0.552676	0.0406514	0.0323757	0.060333
2014-1068/14	Dag0 06.mar. netted Plasma14	Netted	0	3.51	5.517	0.41	34.97	320			0.786127	0.382229	0.0883351	0.0378405	0.0416946
2014-1068/15	Dag0 06.mar. netted Plasma15	Netted	0	3.17	4.963	0.32	28.162	320			0.566685	0.304259	0.119131	0.133237	0.110367
2014-1068/16	Dag0 06.mar. stress Plasma16	Stressed	0	7.69	8.098	0.49	38.238	343			0.482095	0.296339	0.157087	0.121449	0.0743769
2014-1068/17	Dag0 06.mar. stress Plasma17	Stressed	0	11.36	4.466	0	53.656	329			0.426815	0.308647	0.786406	0.67203	0.159668
2014-1068/18	Dag0 06.mar. stress Plasma18	Stressed	0	8.94	5.035	0	45.812	338			0.826464	0.541091	0.52132	0.314213	0.10706
2014-1068/19	Dag0 06.mar. stress Plasma19	Stressed	0	6.9	5.652	0	37.048	334			0.449319	0.447832	0.103	0.258224	0.128941
2014-1068/20	Dag0 06.mar. stress Plasma20	Stressed	0	3.27	5.045	0.37	27.138	353			0.350371	0.437328	0.284379	0.710052	0.071587
2014-1068/21	Dag0 06.mar. stress Plasma21	Stressed	0	7.28	6.201	0.28	29.551	351			0.712414	0.465238	0.192194	0.0312599	0.0254685
2014-1068/22	Dag0 06.mar. stress Plasma22	Stressed	0	6.07	4.363	0.41	32.399	391			0.420911	0.399723	0.101839	0.0501411	0.0159935
2014-1068/23	Dag0 06.mar. stress Plasma23	Stressed	0	8.73	4.228	0.32	39.024	334			0.455809	0.465165	0.10043	0.00866586	0.0489376
2014-1068/24	Dag0 06.mar. stress Plasma24	Stressed	0	8.92	4.665	0	36.323	331			0.732301	0.37923	0.249002	0.102994	0.0355235
2014-1068/25	Dag0 06.mar. stress Plasma25	Stressed	0	12.85	6.416	0.43	42.163	361			0.404593	0.298738	0.839855	0.860592	0.860592
2014-1068/26	Dag0 06.mar. stress Plasma26	Stressed	0	6.07	6.375	0.67	36.239	366			0.689635	0.535163	0.217646	0.0814168	0.0496818
2014-1068/27	Dag0 06.mar. stress Plasma27	Stressed	0	6.66	5.529	0.4	32.127	330			0.489234	0.348033	0.0711214	0.039884	0.0249558
2014-1068/28	Dag0 06.mar. stress Plasma28	Stressed	0	5.54	4.941	0.43	31.458	329			0.332959	0.45334	0.137013	0.0993201	0.053168
2014-1068/29	Dag0 06.mar. stress Plasma29	Stressed	0	8.18	4.236	0.01	36.819	326			0.675733	0.707251	0.248488	0.217304	0.0913306
2014-1068/30	Dag0 06.mar. stress Plasma30	Stressed	0	7.2	6.47	0.56	34.661	349			0.618315	0.365065	0.0895452	0.0408487	0.0495741
2014-1068/31	Dag7 13.mar. netted Plasma1	Netted	7	5.74	3.854	0.52	40.409	312
2014-1068/32	Dag7 13.mar. netted Plasma2	Netted	7	2.25	4.135	0.61	28.767	315
2014-1068/33	Dag7 13.mar. netted Plasma3	Netted	7	10.05	4.868	0.22	36.389	326
2014-1068/34	Dag7 13.mar. netted Plasma4	Netted	7	4.77	4.17	0.61	35.296	318
2014-1068/35	Dag7 13.mar. netted Plasma5	Netted	7	7.78	5.181	0.37	34.9	331
2014-1068/36	Dag7 13.mar. netted Plasma6	Netted	7	9.98	4.237	0.41	37.228	331
2014-1068/37	Dag7 13.mar. netted Plasma7	Netted	7	6.42	4.055	0.3	43.349	326
2014-1068/38	Dag7 13.mar. netted Plasma8	Netted	7	5.53	4.02	0.38	43.873	332
2014-1068/39	Dag7 13.mar. netted Plasma9	Netted	7	11.83	4.405	0.36	35.35	332
2014-1068/40	Dag7 13.mar. netted Plasma10	Netted	7	7.63	3.908	0.34	38.865	326
2014-1068/41	Dag7 13.mar. netted Plasma11	Netted	7	7.24	5.02	0.14	38.054	319
2014-1068/42	Dag7 13.mar. netted Plasma12	Netted	7	5.44	4.406	0.43	33.531	318
2014-1068/43	Dag7 13.mar. netted Plasma13	Netted	7	5.37	4.458	0.44	35.071	323
2014-1068/44	Dag7 13.mar. netted Plasma14	Netted	7	20.58	4.197	0.39	35.146	332
2014-1068/45	Dag7 13.mar. netted Plasma15	Netted	7	14.05	4.381	0.42	44.774	332
2014-1068/46	Dag7 13.mar. stress Plasma1	Stressed	7	7.3	3.645	0.39	30.074	337
2014-1068/47	Dag7 13.mar. stress Plasma2	Stressed	7	9.03	4.556	0.55	38.658	324
2014-1068/48	Dag7 13.mar. stress Plasma3	Stressed	7	6.47	5.953	0.4	33.081	334
2014-1068/49	Dag7 13.mar. stress Plasma4	Stressed	7	7.99	6.24	0.35	32.453	337
2014-1068/50	Dag7 13.mar. stress Plasma5	Stressed	7	8.6	5.476	0.16	43.35	346
2014-1068/51	Dag7 13.mar. stress Plasma6	Stressed	7	8.31	5.108	0.32	42.266	334
2014-1068/52	Dag7 13.mar. stress Plasma7	Stressed	7	11	5.708	0.35	28.284	345
2014-1068/53	Dag7 13.mar. stress Plasma8	Stressed	7	9.58	5.986	0.33	35.085	339
2014-1068/54	Dag7 13.mar. stress Plasma9	Stressed	7	12.57	5.198	0.41	41.693	341
2014-1068/55	Dag7 13.mar. stress Plasma10	Stressed	7	13.05	4.798	0.38	39.799	346
2014-1068/56	Dag7 13.mar. stress Plasma11	Stressed	7	15.17	5.894	0.31	42.344	350
2014-1068/57	Dag7 13.mar. stress Plasma12	Stressed	7	11.92	4.868	0.37	35.619	334
2014-1068/58	Dag7 13.mar. stress Plasma13	Stressed	7	17.47	5.337	0.28	40.222	353
2014-1068/59	Dag7 13.mar. stress Plasma14	Stressed	7	12.2	4.25	0.37	43.018	344
2014-1068/60	Dag7 13.mar. stress Plasma15	Stressed	7	16.97	8.637	0.4	41.925	371
2014-1068/61	Dag14 20.mar. netted Plasma1	Netted	14	3.84	4.193	0.35	44.422	325	28	318.333	0.44377	0.556674	0.0291546	0.000672175	0.00802141
2014-1068/62	Dag14 20.mar. netted Plasma2	Netted	14	2.85	4.508	0.48	29.72	325	29	318.333	0.337762	0.556265	0.034148	0.00226615	0.0131796
2014-1068/63	Dag14 20.mar. netted Plasma3	Netted	14	3	4.061	0.43	37.537	321	30	318.333	0.429756	0.572273	0.0231022	0.0493763	0.020882
2014-1068/64	Dag14 20.mar. netted Plasma4	Netted	14	1.09	3.733	0.21	34.636	325	31	320	0.600466	0.553848	0.0144151	0.0316529	0.0330993
2014-1068/65	Dag14 20.mar. netted Plasma5	Netted	14	1.18	3.67	0.29	28.156	324	32	323.333	0.44625	0.489638	0.189209	0.138728	0.0196684
2014-1068/66	Dag14 20.mar. netted Plasma6	Netted	14	3.92	4.662	0.39	38.607	333	33	318.333	0.349517	0.433126	0.0453474	0.00616163	0.0334445
2014-1068/67	Dag14 20.mar. netted Plasma7	Netted	14	4.37	4.721	0.34	41.663	327	34	323.333	0.38133	0.548249	0.0207566	0.000456528	0.0162071
2014-1068/68	Dag14 20.mar. netted Plasma8	Netted	14	6.75	4.088	0.31	38.82	324	35	326.667	0.407294	0.455545	0.0545442	0.0310203	0.13373
2014-1068/69	Dag14 20.mar. netted Plasma9	Netted	14	5.01	4.631	0.12	42.935	330	36	325	0.30721	0.4362	0.0193326	0.00180638	0.00514175
2014-1068/70	Dag14 20.mar. netted Plasma10	Netted	14	5.84	5.57	0.31	38.307	324	37	320	0.525904	0.532083	0.0322438	0.131127	0.0307881
2014-1068/71	Dag14 20.mar. netted Plasma11	Netted	14	6.87	3.558	0.14	33.668	329	38	311.667	0.431911	0.480003	0.0302301	0.0117712	0.0105468
2014-1068/72	Dag14 20.mar. netted Plasma12	Netted	14	7.7	4.407	0.39	44.072	325	39	326.667	0.393685	0.53781	0.0791221	0.0211931	0.0578061
2014-1068/73	Dag14 20.mar. netted Plasma13	Netted	14	9.34	4.642	0.33	42.223	332	40	323.333	0.418558	0.433956	0.0206342	0.0579415	0.0142934
2014-1068/74	Dag14 20.mar. netted Plasma14	Netted	14	7.27	4.676	0.45	36.701	333	41	326.667	0.463969	0.494717	0.0217243	0.00440192	0.0117466
2014-1068/75	Dag14 20.mar. netted Plasma15	Netted	14	4.29	4.673	0.33	33.704	338	42	343.333	0.433173	0.481937	0.20524	0.168666	0.0563403
2014-1068/76	Dag14 20.mar. stress Plasma1	Stressed	14	8.51	4.886	0.42	38.094	327			0.440233	0.675259	0.0534694	0.00831253	0.0921254
2014-1068/77	Dag14 20.mar. stress Plasma2	Stressed	14	10.62	5.064	0.48	42.772	343			0.398922	0.496543	0.0488797	0.466724	0.0112267
2014-1068/78	Dag14 20.mar. stress Plasma3	Stressed	14	5.44	5.7	0.41	44.917	338			0.450222	0.512303	0.0311005	0.000767595	0.0244632
2014-1068/79	Dag14 20.mar. stress Plasma4	Stressed	14	8.81	4.826	0.5	44.087	332			0.527207	0.50528	0.059976	0.0114922	0.0336625
2014-1068/80	Dag14 20.mar. stress Plasma5	Stressed	14	13.97	4.689	0.35	46.566	352			0.383286	0.556291	0.0405744	0.0221042	0.0402079
2014-1068/81	Dag14 20.mar. stress Plasma6	Stressed	14	5.91	5.849	0.37	30.254	339			0.51471	0.507051	0.06133	0.0250679	0.0197265
2014-1068/82	Dag14 20.mar. stress Plasma7	Stressed	14	8.16	4.047	0.38	32.46	337			0.506953	0.407634	0.021076	0.000262652	0.0339112
2014-1068/83	Dag14 20.mar. stress Plasma8	Stressed	14	8.76	5.922	0.37	42.917	355			0.454039	0.489953	0.113713	0.0235844	0.029378
2014-1068/84	Dag14 20.mar. stress Plasma9	Stressed	14	15.63	4.874	0.25	40.505	340			0.367977	0.692661	0.03521	0.00205999	0.0677486
2014-1068/85	Dag14 20.mar. stress Plasma10	Stressed	14	9.3	4.266	0.01	39.339	344			0.41159	0.514593	0.0328053	0.134734	0.0171168
2014-1068/86	Dag14 20.mar. stress Plasma11	Stressed	14	6.29	5.029	0.42	41.977	347			0.406857	0.551497	0.0539913	0.0640128	0.00485617
2014-1068/87	Dag14 20.mar. stress Plasma12	Stressed	14	12.14	5.527	0.12	33.526	354			0.364557	0.427939	0.0560655	0.0207375	0.0192365
2014-1068/88	Dag14 20.mar. stress Plasma13	Stressed	14	8.98	4.18	0.41	39.053	340			0.650462	0.685732	0.0668178	0.0421098	0.0337835
2014-1068/89	Dag14 20.mar. stress Plasma14	Stressed	14	3.76	4.672	0.32	34.186	330			0.326316	0.494168	0.02978	0.0959561	0.0099138
2014-1068/90	Dag14 20.mar. stress Plasma15	Stressed	14	8.33	5.294	0.36	40.995	354			0.517311	0.621064	0.0637401	0.040325	0.0553122
